# Supplementary material for: Healthcare facility-based strategies to improve tuberculosis testing and linkage to care in non-U.S.-born population in the United States: A systematic review
Source: PLoS One. 2019 Sep 30;14(9):e0223077. doi: 10.1371/journal.pone.0223077 (PMC6768470; doi:10.1371/journal.pone.0223077)
Supplement: S3 Appendix — (XLSX) [file pone.0223077.s004.xlsx]

## Sheet: Sheet1
Data Extraction Sheet
Data for Descriptive Table										Outcome Data (only outcomes reported for both study arms or both pre/post intervention were extracted)							Risk of bias for RCT only				Risk of Bias for all study designs			Risk of Bias for non-RCT only
Study	Methods (mainly study design)	Setting (State)	Target population of intervention	Participants [n; age; % women]	Foreign-born	Intervention	Comparator	Outcomes of interest (e.g. proportion of patients in each arm returning for test results)	Description of additional cascade steps reported beyond our specific interests (e.g., (“data also available for number offered treatment”/ “number returned for test reported in Table 1”)	Narrative description of results	Rate of patients who "completed LTBI Screening" (includes more than one step in the screening/testing cascade [events/total intervention vs. events/total comparator]	Rate of patients identified for TB testing [events/total intervention vs. events/total comparator]	Rate of providers offering TB testing to patients [events/total intervention vs. events/total comparator	Rate of patients receiving TB testing [events/total intervention vs. events/total comparator	Rate of patients receiving TB testing results [events/total intervention vs. events/total comparator]	Rate of patients attending linkage to care appt after positive TB test [events/total intervention vs. events/total comparator]	Randomization method	Allocation concealment method	Blinding of participants & personnel	Blinding of outcome assessors. Provide brief detail.	Incomplete outcome data, description of exclusions & attrition	Selective out come reporting	Other bias	Adequate comparability of groups	Adequate measurement of exposure/outcome	Adequate control for confounders	Adequate duration of follow-up
Kempker 2012	Pre/Post	Georgia	Providers and clinic personnel	n=165; mean age: 46 ± 14 yrs (range 20-85 yrs). 70% female. Mean time in U.S.: 11 ± 6.8 yrs. Mean household size: 4 ± 2.0.	The entire sample was non-U.S.-born: 58% were from Mexico; 7% were from Colombia; and 35% came from other countries.	"Performance Improvement Project". A questionairre was created to identify patients at risk of LTBI for screening. A nursing assistant completed the form for all patients during triage and placed it in the chart. During the office visit, the physician would review the questionnaire and order a TST if indicated and accepted by the patient. Other components of intervention: training of clinic perso…	No "Performance Improvement Project"	Proportion referred for TB infection test and received TB infection test.	Proportion that received chest xray, were diagnosed LTBI with, that were diagnosed with active TB, that were diagnosed with drug resistant TB	Introducing a triage-completed TB screening questionnaire dramatically improved rates of screening in a high-risk population: number screened increased from 0 in the month before the project to 165 over 6 months of the intervention. Of those with a TST, ordered, 45% completed screening.	Not reported	Not reported	58/165 vs. 1/70, p<0.001	36/58 vs. 0/1 vs(tests placed out of tests ordered), p=0.7797	27/36 vs. 0/0 (tests read out of tests placed) *Not reported in systematic review paper because no participants in one of the study arms*	Not reported	N/A, not an RCT	N/A, not an RCT	N/A, not an RCT	N/A, not an RCT	Low	Unclear.	Low	Unclear	Low	High	Low
Leng 2011	Double arm Retrospective cohort	New York	Patients	n=191; demographic data not reported	All participants were non-U.S.-born patients arriving to the U.S. in past five years. Primary language spoken: 68% Spanish and 29% Mandarin or Cantonese. None spoke English as primary language. Of language concordant encounters, 71% were Spanish concordant, 16% were Mandarin or Cantonese concordant and 14% were English concordant.	Patients in the intervention arm received language-concordant patient encounters (in which providers and patients self-reported fluency in the same language and jointly decided not to use an interpreter).	Language discordant provider (with interpreter)	Proportion of patients in each arm referred for testing and receiving testing	Proportion in each arm testing positive.	There were no significant differences between language concordant and discordant patients.	Not reported	8/58 vs. 9/133, p=0.165	Not reported	6/8 vs. 9/9, p=0.206	Not reported	Not reported	N/A, not an RCT	N/A, not an RCT	N/A, not an RCT	N/A, not an RCT	Unclear	Unclear	Low	Low	Unclear	High	Low
Steele 2005	Pre/post	Colorado	Providers	n=8463; mean age 49; 64% female	All foreign born; nearly all (97%) from Mexico.	In the intervention phase, when providers encountered patients <40 years of age, who were born in a high-risk TB country, they received on-screen prompts for TB screening in the patients’ electronic health records (EHR), followed by guided web-based documentation. Clinic personnel also received computer-generated paper alerts.	No clinical decision support system	Provider adherence to LTBI screening guidelines	Proportion in intervention arm returning for PPD interpretation and testing positive.	Computerized, clinical decision support using alerts and guided web-based documentation increased screening of high-risk patients for LTBI.	26/103 vs. 13/146, p=0.0009746	Not reported	Not reported	Not reported	Not reported	Not reported	N/A, not an RCT	N/A, not an RCT	N/A, not an RCT	N/A, not an RCT	Unclear	Unclear	Low	Low	Unclear	High	High
Tanke 1994	Quasi-RCT	California	Patients	n=858 (Reactor Clinic); Median age 19 (range 0-81 yrs); 46% female.	% Foreign born not reported. In overall study pop (n=2008), “Home language” of participants: 39% Spanish; 28% Vietnamese; 6% Tagalog; 14% English; and 14% spoke one of "two other languages	In the intervention arm, patients who had a positive TST were sent one of four types of reminders the evening before they were due to attend their next appointment for a chest x-ray and LTBI treatment evaluation. The control arm received no reminders. Reminders could be ‘basic reminders’ or have additional enhancement (e.g. include an authority endorsement). All patients were given a copy of the …	No telephone reminder.	Proportion of patients in each arm attending scheduled appointment (x-ray and/or treatment appropriateness screening).	Depending on group analyzed (Reactor Clinic; INH Clinic; Case Clinic), appointment may refer to different steps in the cascade (i.e., INH Clinic was patients on LTBI treatment; and Case Clinic included active cases on treatment among others).	Patients who received phone messages were more likely to come back.	Not reported	Not reported	Not reported	Not reported	Not reported	Rate attended linkage to care appointment: 371/651 (any message) vs. 112/206 (no message)There was no difference among different reminder types. p=0.520	N/A, not an RCT	N/A, not an RCT	N/A, not an RCT	N/A, not an RCT	Low	Unclear	Unclear	Unclear	Unclear	High	Low
Tanke 1997	RCT	California	Patients	n=701; age not reported; 55% female.	% Foreign born not reported. “Home language”: Spanish 29%; Vietnamese 3%; English 68%. Age ≤13: 55%. Age ≥20: 27%. 55% female.	Patients in the intervention arm received a telephone reminder to return to the clinic to have their TST read and a warning that if they did not return in the designated time frame, they would need to have a new test placed. Reminders were of one message type, not described in the report but likely to be of the “basic” message type.	No telephone reminder.	Proportion of patients in each arm returning for TST results.	N/A	Patients who received phone messages were more likely to come back.	Not reported	Not reported	Not reported	Not reported	349/376 vs. 287/325, p=0.050 (calculation based on unpublished data obtained from investigators by Jimmy Volmink for his Systematic Review)	Not reported	Unclear	Unclear	High	Unclear	Low	Unclear	High	N/A: RCT	N/A: RCT	N/A: RCT	N/A: RCT
Schultz 2018	Pre/Post	Colorado	Providers and clinic personnel	n=172; Pre-intervention phase: n= 76; mean age 44 (range 2-77 yrs); 62% Female. Post intervention phase: n=96; mean age 46 (range 2-93 yrs); 59% female.	Not reported but the clinic serves a promarily hispanic and low-income community	In the intervention phase, medicine-pediatrics (Med-Ped) residents and staff at Denver Hospital attended an education session and received an email reminder to screen for LTBI. Additionally, a flowchart with screening guidelines was visibly posted in the resident/staff area of the clinic.	no education session, email reminder or publically posted screening guidelines	Proportion of individuals who were administered a TB infection test among those who were identified as being at high risk of LTBI and appropriately screened.	The proportion of those being tested who test positive, receive CXR and are referred for treatment	Improved proportion of appropriately screened and tested with QFT after the intervention (May-June) compared to before (Oct-Nov 2016).	Not reported	Not reported	Not reported	23/96 (after intervention) vs 8/76 (before), chi sq test, p=0.02	Not reported	Not reported	N/A, not an RCT	N/A, not an RCT	N/A, not an RCT	N/A, not an RCT	Low	Unclear	High	Unclear	Low	High	High
Anand 2018	Pre/Post	Florida	Providers	n=72; age and sex not reported.	Country of origin only reported for those screened in post-intervention arm: 5% foreign born and 30% emigrated from endemic region. (authors could not be reached for clarification on if these two groups were mutually exclusive)	The intervention was a multifacetecd quality improvement project that included an educational training for providers and clinic staff as well as the introduction of an LTBI screenning tool adapted from CDC LTBI screening guidelines	no education session or screening tool.	proportion of patients who were screened for LTBI via the CDC-recommended guideline and testing	proportion of patients who tested positive for LTBI of those screened	Proportion of patients who received LTBI screening increased after the implementation of the intervention among patients attending a free student run clinic. 20 patients who attended clinic 3 month prior to intervnetion vs. 52 patients who attended the clinic over 14 months after implementation of the intervention	40/52 vs. 0/20, p<0.001	Not reported	Not reported	Not reported	Not reported	Not reported	N/A, not an RCT	N/A, not an RCT	N/A, not an RCT	N/A, not an RCT	Low	Unclear	High	Unclear	High	High	Low
